# Supplementary material for: Incorporating genetic data improves target trial emulations and informs the use of polygenic scores in randomized controlled trial design
Source: Nat Genet. 2025 Jun 18;57(7):1620–7. doi: 10.1038/s41588-025-02229-8 (PMC12283355; doi:10.1038/s41588-025-02229-8)
Supplement: Supplementary file 3 — Supplementary Tables 1–13. [file 41588_2025_2229_MOESM3_ESM.xlsx]

## Sheet: ST1 - Patient Characteristics
Supplementary Table 1 | Patient characteristics for each emulated trial.
	Empareg emulation			Tecos emulation			Aristotle emulation			Rocket emulation
	Total	Exposure	Comparator	Total	Exposure	Comparator	Total	Exposure	Comparator	Total	Exposure	Comparator
Age (in years), mean ±SD	67.3 ±11.0	66.9 ±10.9	67.6 ±11.0	65.0 ±8.7	65.6 ±9.0	64.3 ±8.3	72.4 ±10.3	72.3 ±10.5	72.5 ±10.2	76.9 ±8.9	76.7 ±9.0	77.2 ±8.8
Female, %	40	39.8	40.2	41.75	41.5	42	42.8	42.9	42.7	41.45	41	41.9
History of MI, %	3.3	3.6	3	1.45	1.1	1.8	5.75	5.8	5.7	5.15	5.6	4.7
Hypertension, %	17.8	17.2	18.4	11.15	12.2	10.1	28.35	25.5	31.2	49.1	48.5	49.7
Heart Faillure, %	12.75	12.5	13	8.4	6.9	9.9	24.2	24.1	24.3	37.55	35.9	39.2
Diabetes, %	100	100	100	100	100	100	22.05	21.2	22.9	33.2	33.4	33
Previous CVD, %	39.5	40	39	26.25	26.7	25.8	100	100	100	100	100	100
Atrial Fibrillation, %	10.55	10.7	10.4	3.75	4.2	3.3	100	100	100	100	100	100
CKD, %	1.1	1	1.2	0.6	0.7	0.5	3.05	2.9	3.2	0.5	0.6	0.4
Asthma, %	6.3	6.3	6.3	3.55	3.3	3.8	7.25	7.4	7.1	9.1	9.7	8.5
Use of Statins, %	73.45	74	72.9	66.45	66.7	66.2	53.65	54.2	53.1	60.4	61	59.8
SD	Standard deviation
MI	Myocardial infarction
CVD	Cardiovascular disease
CKD	Chronic kidney disease

## Sheet: ST2 - Comparison RCT TE
Supplementary Table 2 | Comparison between RCT and FinnGen emulation. Comparison of trial design between RCT and FinnGen emulation across all studies with respect to exposure, comparator and outcome.
Trial name	NCT	Type		RCT			FinnGen Emulation
			Clinical Area	Exposure	Comparator	Outcome	Exposure	Comparator	Outcome
EMPA-REG OUTCOME	NCT04215536	Sup	T2D	Empagliflozin	Placebo	3P-MACE	Empagliflozin	DPP4 inhibitors	3P-MACE
TECOS	NCT03936062	NI	T2D	Sitagliptin	Placebo	3P-MACE	Sitagliptin	2G Sulfonylureas	3P-MACE
ARISTOTLE	NCT04593030	NI	DOAC AF	Apixaban	Warfarin	Stroke/Syst. Embol.	Apixaban	Warfarin	Stroke/Syst. Embol.
ROCKET-AF	NCT04593056	NI	DOAC AF	Rivaroxaban	Warfarin	Stroke/Syst. Embol.	Rivaroxaban	Warfarin	Stroke/Syst. Embol.
NCT	National Clinical Trial number
RCT	Randomized controlled trial
3P-MACE	Composite of nonfatal stroke, nonfatal myocardial infarction, and cardiovascular death
AF	Atrial fibrillation
DOAC	Direct oral anticoagulant
Sup	Superiority trial
NI	Non-inferiority trial
T2D	Type 2 diabetes
DPP4	Dipeptidyl peptidase 4
2G	Second generation
Syst. Embol.	Systemic embolism

## Sheet: ST3 - Study Sizes and Event
Supplementary Table 3 | Study sizes and events. Comparison of study sizes and events between RCT and FinnGen emulation across all studies.
Study	Outcome	RCT						FinnGen Emulation
		Exposure			Comparator			Exposure			Comparator
		Events	N	Rate*	Events	N	Rate	Events	N	Rate*	Events	N	Rate	Percentage Sample Size Reduction
EMPA-REG OUTCOME	3P-MACE	490	4687	3.7	282	2333	4.4	241	2261	5.18	314	2261	6.26	35.584
TECOS	3P-MACE	839	7257	4.1	851	7266	4.2	56	547	3.95	53	547	4.05	92.4671
ARISTOTLE	Stroke/Syst. Embol.	212	9120	1.3	265	9081	1.6	73	1146	3.84	94	1146	6.29	87.4073
ROCKET-AF	Stroke/Syst. Embol.	188	6958	1.7	241	7004	2.2	41	515	2.84	39	515	3.26	92.6228
*Events per 100 person-years
RCT	Randomized controlled trial
3P-MACE	Composite of nonfatal stroke, nonfatal myocardial infarction, and cardiovascular death
Syst. Embol.	Systemic embolism

## Sheet: ST4 - Empareg PGS Matching Stat
Supplementary Table 4 | Propensity score matching statistics for the Empareg trial emulation including an evaluation of a propensity score matching based on genetic variables. The prevalence of selected covariates that were included in the propensity score estimation and matching in both trial groups. The column PGS-matched evaluates the phenotypic covariate balance after using polygenic scores o…
	Unmatched			Covariate-PS-matched			PGS-PS-matched
Covariate	Empagliflozin	DPP4-inhibitors	Std. Diff.	Empagliflozin	DPP4-inhibitors	Std. Diff.	Empagliflozin	DPP4-inhibitors	Std. Diff.
Number of patients	4630	6719		2261	2261		1902	1902
Female gender	0.387	0.402	-0.031	0.398	0.402	-0.01	0.371	0.394	-0.048
Mean Age (SD)	65.86 (10.47)	71.48 (10.59)	-0.534	66.95 (10.87)	67.63 (11.03)	-0.063	66.32 (10.32)	67.2 (10.59)	-0.084
Mean charles comorbidity index (SD)	0.83 (1.08)	0.83 (1.23)	0.005	0.85 (1.11)	0.85 (1.17)	-0.001	0.84 (1.1)	0.88 (1.22)	-0.039
Mean birthyear (SD)	1953.47 (10.27)	1944.88 (10.7)	0.819	1951.72 (10.69)	1950.9 (10.4)	0.077	1951.93 (10.17)	1951.18 (10.05)	0.074
Combinations of oral blood glucose lowering drugs	0.162	0.062	0.327	0.157	0.136	0.059	0.216	0.078	0.399
Antihypertensive medication	0.983	0.979	0.027	0.981	0.983	-0.01	0.987	0.979	0.061
Benzodiazepine use	0.056	0.065	-0.041	0.058	0.055	0.013	0.047	0.069	-0.091
Statin medication	0.747	0.726	0.048	0.74	0.729	0.026	0.759	0.722	0.085
Biguanides	0.743	0.678	0.144	0.739	0.752	-0.029	0.754	0.723	0.071
Insulins	0.249	0.239	0.022	0.249	0.233	0.038	0.317	0.129	0.462
Opioids	0.175	0.171	0.01	0.179	0.18	-0.001	0.158	0.182	-0.067
NSAIDs	0.298	0.209	0.205	0.28	0.271	0.019	0.301	0.261	0.087
Diabetic nephropathy	0.008	0.017	-0.085	0.01	0.009	0.005	0.009	0.014	-0.044
Chronic obstructive pulmonary disease	0.017	0.029	-0.08	0.018	0.02	-0.016	0.011	0.037	-0.176
Other diseases of the respiratory system	0.097	0.114	-0.054	0.098	0.107	-0.032	0.088	0.123	-0.114
Cardiovascular event	0.054	0.03	0.12	0.044	0.039	0.024	0.045	0.031	0.071
Cardiovascular diseases	0.068	0.051	0.072	0.061	0.054	0.029	0.062	0.05	0.053
Sulfonylureas	0.024	0.058	-0.172	0.027	0.031	-0.026	0.031	0.024	0.047
Other glucose lowering medication	0.026	0.028	-0.009	0.029	0.047	-0.093	0.049	0.009	0.26
Asthma	0.066	0.053	0.055	0.063	0.063	0	0.063	0.058	0.022
Chronic kidney disease	0.006	0.037	-0.23	0.01	0.012	-0.017	0.004	0.037	-0.267
Diabetic neuropathy	0.005	0.005	-0.007	0.004	0.004	0.007	0.008	0.005	0.036
Strong smoking dependency	0.001	0.001	0.004	0	0.001	-0.031	0.001	0	0.046
Hypoglycaemia	0	0.001	-0.025	0	0	0	0	0.001	-0.068
Neovascular glaucoma	0	0.001	-0.044	0	0.001	-0.017	0	0.003	-0.107
Gangrene	0	0	-0.035	0	0	0	0	0	0
Antithrombotic medication	0.348	0.365	-0.036	0.341	0.341	0	0.333	0.341	-0.017
PGS	Polygenic score
SD	Standard deviation
Std. Diff.	Standardized mean difference
PS	Propensity score
DPP4	Dipeptidyl peptidase 4
NSAIDs	nonsteroidal anti-inflammatory drugs

## Sheet: ST5 - Empareg Emulation Flowcha
Supplementary Table 5 | Flowchart of the study cohort assembly for the Empareg trial emulation. The table lists the included eligibility criteria and the number of the excluded and remaining patients at each step.
	Excluded patients	Remaining patients	% discarded
All patients	-	425 483
Patients who used exposure or a reference	-392 797	32 686	-92,32 %
Excluded due to prior use of referent/exposure/qualified in >1 exposure category and initiation restricted to the date of the drug's latest marketing authorization	-6 982	25 704	-21,36 %
Excluded based on missing Age / Gender	0	25 704	0,00 %
Excluded based on Inclusion - Age >= min Study Age (18y)	-4	25 700	-0,02 %
Excluded based on Inclusion - T2D	-1 673	24 027	-6,51 %
Excluded based in Inclusion - min 2 registry entries in past year	-386	23 641	-1,61 %
Excluded based on Inclusion - high risk of cardiovascular event	-9 373	14 268	-39,65 %
Excluded based on exclusion criteria for past 180 days: Obesity, Liver disease, Blood disease, Substance/Alcohol abuse, Pregnancy/Use of Contraceptive	-628	13 640	-4,40 %
Excluded based on Exclusion - History of Malignant Neoplasm past 5 years	-1 523	12 117	-11,17 %
Excluded based on Exclusion - Chronic Malabsorption	-8	12 109	-0,07 %
Excluded based on Exclusion - Anti-obseity drugs	0	12 109	0,00 %
Excluded based on Exclusion - Acute coronary syndrome, stroke, or transient ischemic attack within 2 months	-262	11 847	-2,16 %
Excluded based on Exclusion - Use of corticosteroids	-496	11 351	-4,19 %
Excluded based on CCI >= 10	-2	11 349	-0,02 %
Final Cohort after incl/excl criteria:		11 349
Exposure (Empagliflozin)		4 630
Comparator (DPP4i)		6 719
T2D	Type 2 diabetes
CCI	Charlson comorbidity score
DPP4i	Dipeptidyl peptidase 4 inhibitor

## Sheet: ST6 - Tecos Emulation Flowchart
Supplementary Table 6 | Flowchart of the study cohort assembly for the Tecos trial emulation. The table lists the included eligibility criteria and the number of the excluded and remaining patients at each step.
	Excluded patients	Remaining patients	% discarded
All patients	-	425 483
Patients who used exposure or a reference	-397 051	28 432	-93,32 %
Excluded due to prior use of referent/exposure/qualified in >1 exposure category and initiation restricted to the date of the drug's latest marketing authorization	-7 935	20 497	-27,91 %
Excluded based on missing Age / Gender	0	20 497	0,00 %
Excluded based on Inclusion - Age >= min Study Age (18y)	-2	20 495	-0,01 %
Excluded based on Inclusion - T2D	-1 359	19 136	-6,63 %
Excluded based in Inclusion - min 2 registry entries in past year	-241	18 895	-1,26 %
Excluded based on Inclusion - Rx for Metformin/Insulin/Piogliatzone/SU	-6 685	12 210	-35,38 %
Excluded based on Inclusion - Age 50 OR one major CV Risk factor in past 365 days (MI, Revascularization, Coronary Angioplasty (PTCA), Bypass, Ischemic Stroke, Atherosclerosis, Amputation, Stenosis)	-1 484	10 726	-12,15 %
Excluded based on Exclusion - T1D, Hypoglycaemia, Ketoacidosis	-9	10 717	-0,08 %
Excluded based on Exclusion - Pregnancy/Use of Contraceptive and Liver Cirrhosis	-15	10 702	-0,14 %
Excluded based on Exclusion - DPP4i, GLP-1, Thiazolidinediones (other than Pioglitazone)	-226	10 476	-2,11 %
Excluded based on CCI >= 10	-7	10 469	-0,07 %
Final Cohort after incl/excl criteria:		10 469
Exposure (Sitagliptin)		8 174
Reference (2nd gen Sulfonylurea)		2 326
T2D	Type 2 diabetes
T1D	Type 1 diabetes
Rx	Prescription medicine
SU	Sulfonylurea
CV	Cardiovacular
MI	Myocardial infarction
PTCA	Percutaneous transluminal coronary angioplasty
CCI	Charlson comorbidity score
DPP4i	Dipeptidyl peptidase 4 inhibitor
GLP-1	Glucagon-like peptide 1

## Sheet: ST7 - Aristotle Emulation Flowc
Supplementary Table 7 | Flowchart of the study cohort assembly for the Aristotle trial emulation. The table lists the included eligibility criteria and the number of the excluded and remaining patients at each step.
	Excluded patients	Remaining patients	% discarded
All patients	-	425 483
Patients who used exposure or a reference	-368 083	57 400	-86,51 %
Excluded due to prior use of referent/exposure/qualified in >1 exposure category and initiation restricted to the date of the drug's latest marketing authorization	-16 532	40 868	-28,80 %
Excluded based on missing Age / Gender	0	40 868	0,00 %
Excluded based on Inclusion - Age >= min Study Age (18y)	-75	40 793	-0,18 %
Excluded based on Inclusion - AF	-22 776	18 017	-55,83 %
Excluded based on Inclusion - min 2 registry entries in past year	-374	17 643	-2,08 %
Excluded based on Inclusion - Stroke Risk Factor (Age over 75, MI, TIA, Embolism, HF, DM, Stroke, HTN, HTN meds)	-315	17 328	-1,79 %
Excluded based on Exclusion - Ablation, Low platelet /Hemoglobin, Liver disease /insufficiency, Kidney disease, Cancer Alcohol/Substance abuse	-1 522	15 806	-8,78 %
Excluded based on Exclusion - Pregnancy/Use of Contraceptive	-5	15 801	-0,03 %
Excluded based on Exclusion - Cancer(wide)	-1 179	14 622	-7,46 %
Excluded based on CCI >= 10	-1	14 621	-0,01 %
Final Cohort after incl/excl criteria:		14 621
Exposure (Apixaban)		8 995
Reference (Warfarin)		5 626
AF	Atrial fibrillation
MI	Myocardial infarction
TIA	Transient ischemic attack
HF	Heart failure
DM	Diabetes mellitus
HTN	Hypertension
CCI	Charlson comorbidity score

## Sheet: ST8 - Rocket Emulation Flowchar
Supplementary Table 8 | Flowchart of the study cohort assembly for the Rocket trial emulation. The table lists the included eligibility criteria and the number of the excluded and remaining patients at each step.
	Excluded patients	Remaining patients	% discarded
All patients	-	425 483
Patients who used exposure or a reference	-363 115	62 368	-85,34 %
Excluded due to prior use of referent/exposure/qualified in >1 exposure category and initiation restricted to the date of the drug's latest marketing authorization	-13 959	48 409	-22,38 %
Excluded based on missing Age / Gender	0	48 409	0,00 %
Excluded based on Inclusion - Age >= min Study Age (18y)	-85	48 324	-0,18 %
Excluded based on Inclusion - AF (measured min 2x in past 365 days)	-32 673	15 651	-67,61 %
Excluded based on Inclusion - min 2 registry entries in past year	-400	15 251	-2,56 %
Excluded based on Inclusion - Stroke Risk Factor (either one of the following: Stroke, TIA, Embolus OR two of the following: Age >= 75, HF, LVEF ≤35%, DM, HTN)	-8 840	6 411	-57,96 %
Excluded based on exclusion criteria for past 180 days: Mitral Stenosis, Prosthetic Heart valve, Thrombus, Endocarditis, Bleeding, PE/DVT, Anemia, Pregnancy/Use of Contraceptive, HIV, CKD, Dialysis, Liver disease, Alcohol/Substance abuse	-622	5 789	-9,70 %
Excluded based on Exclusion - Stroke	-806	4 983	-13,92 %
Excluded based on exclusion criteria for past 30 days: Haemorrhagic disorder, Intracranial neoplasms, Cerebral aneurysm, Thrombocytopenia	-8	4 975	-0,16 %
Excluded based on Exclusion - CYP Inhibitors/Inducers, TIA	-49	4926	-0,98 %
Excluded based on CCI >= 10	-1	4 925	-0,02 %
Final Cohort after incl/excl criteria:		4 925
Exposure (Rivaroxaban)		1 917
Reference (Warfarin)		3 008
AF	Atrial fibrillation
MI	Myocardial infarction
TIA	Transient ischemic attack
HF	Heart failure
LVEF	Left ventricular ejection fraction
DM	Diabetes mellitus
HTN	Hypertension
PE	Pulmonary embolism
DVT	Deep vein thrombosis
HIV	Human immunodeficiency virus
CKD	Chronic kidney disease
CCI	Charlson comorbidity score

## Sheet: Sheet2
Supplementary Table xx | Propensity score matching covariates for all trials.
Empareg	Tecos	Aristotle	Rocket
Age	Age	Age	Age
Sex	Sex	Sex	Sex
Charlson comorbidity index	Charlson comorbidity index	Charlson comorbidity index	Charlson comorbidity index
Date of initiation	Date of initiation	Date of initiation	Date of initiation
Antihypertensive drugs	Antihypertensive drugs	Antihypertensive drugs	Antihypertensive drugs
Cardiovscular disease	Cardiovscular disease	Cardiovscular disease	Cardiovscular disease
Cardiovascular event	Cardiovascular event	Cardiovascular event	Cardiovascular event
Nephropathy (diabetes complication)	Nephropathy (diabetes complication)	Heartfailure	Heartfailure
Diabetic neuropathy	Diabetic neuropathy	Atrial fibrillation	Atrial fibrillation
Neovascular glaucoma	Neovascular glaucoma	Diabetic neuropathy	Diabetic neuropathy
Hypoglycaemia	Hypoglycaemia	Neovascular glaucoma	Neovascular glaucoma
Gangrene	Gangrene	Hypoglycaemia	Hypoglycaemia
CKD	CKD	CKD	CKD
Asthma	Asthma	Asthma	Asthma
COPD	COPD	COPD	COPD
Respiratory diseases	Respiratory diseases	Respiratory diseases	Respiratory diseases
Smoking dependency (hard smoking!)	Smoking dependency (hard smoking!)	Smoking dependency (hard smoking!)	Smoking dependency (hard smoking!)
Statins	Statins	Statins	Statins
Opioids	Opioids	Opioids	Opioids
NSAIDs	NSAIDs	NSAIDs	NSAIDs
Benzos	Benzos	Benzos	Benzos
Sedatives	Sedatives	Sedatives	Sedatives
Biguanides	Biguanides	DM medication	DM medication
Sulfonylureas	1st generation sulfonylureas	T2D	T2D
Sulfonamides	Sulfonamides	Dronedarone medication	Dronedarone medication
Combination oral glucose lowering medication	Combination oral glucose lowering medication	TIA	TIA
Alpha-glucosidase inhibitors	Alpha-glucosidase inhibitors	Loop diuretics	Loop diuretics
Thiazolinediones	Thiazolinediones		Antiplatelets
GLP1-RA	GLP1-RA		Corticosteroids
Other glucose lowering medication	Other glucose lowering medication
Insulins	Insulins
Anticoagulants	Anticoagulants

## Sheet: ST9 - Empareg PS Matching Stati
Supplementary Table 9 | Propensity score matching statistics for the Empareg trial emulation. The prevalence of selected covariates that were included in the propensity score estimation and matching in both trial groups. Standardized mean difference indicates the balance of the covariate between both trial groups. The standardized mean difference was calculated using the Cohen's d for continuous …
	Unmatched			PS-matched
Covariate	Empagliflozin	DPP4-inhibitors	Std. Diff.	Empagliflozin	DPP4-inhibitors	Std. Diff.
Number of patients	4630	6719		2261	2261
Female gender	0.387	0.402	-0.031	0.398	0.402	-0.01
Mean Age (SD)	65.86 (10.47)	71.48 (10.59)	-0.534	66.95 (10.87)	67.63 (11.03)	-0.063
Mean charles comorbidity index (SD)	0.83 (1.08)	0.83 (1.23)	0.005	0.85 (1.11)	0.85 (1.17)	-0.001
Mean birthyear (SD)	1953.47 (10.27)	1944.88 (10.7)	0.819	1951.72 (10.69)	1950.9 (10.4)	0.077
Combinations of oral blood glucose lowering drugs	0.162	0.062	0.327	0.157	0.136	0.059
Antihypertensive medication	0.983	0.979	0.027	0.981	0.983	-0.01
Benzodiazepine use	0.056	0.065	-0.041	0.058	0.055	0.013
Statin medication	0.747	0.726	0.048	0.74	0.729	0.026
Biguanides	0.743	0.678	0.144	0.739	0.752	-0.029
Insulins	0.249	0.239	0.022	0.249	0.233	0.038
Opioids	0.175	0.171	0.01	0.179	0.18	-0.001
NSAIDs	0.298	0.209	0.205	0.28	0.271	0.019
Diabetic nephropathy	0.008	0.017	-0.085	0.01	0.009	0.005
Chronic obstructive pulmonary disease	0.017	0.029	-0.08	0.018	0.02	-0.016
Other diseases of the respiratory system	0.097	0.114	-0.054	0.098	0.107	-0.032
Cardiovascular event	0.054	0.03	0.12	0.044	0.039	0.024
Cardiovascular diseases	0.068	0.051	0.072	0.061	0.054	0.029
Sulfonylureas	0.024	0.058	-0.172	0.027	0.031	-0.026
Other glucose lowering medication	0.026	0.028	-0.009	0.029	0.047	-0.093
Asthma	0.066	0.053	0.055	0.063	0.063	0
Chronic kidney disease	0.006	0.037	-0.23	0.01	0.012	-0.017
Diabetic neuropathy	0.005	0.005	-0.007	0.004	0.004	0.007
Strong smoking dependency	0.001	0.001	0.004	0	0.001	-0.031
Hypoglycaemia	0	0.001	-0.025	0	0	0
Neovascular glaucoma	0	0.001	-0.044	0	0.001	-0.017
Gangrene	0	0	-0.035	0	0	0
Antithrombotic medication	0.348	0.365	-0.036	0.341	0.341	0
SD	Standard deviation
Std. Diff.	Standardized mean difference
PS	Propensity score
DPP4	Dipeptidyl peptidase 4
NSAIDs	nonsteroidal anti-inflammatory drugs

[truncated: 4 more sheets: ST10 - Tecos PS Matching Statis, ST11 - Aristotle PS Matching St, ST12 - Rocket PS Matching Stati, ST13 - Details on Summary Stati]
