# Supplementary material for: Incorporating genetic data improves target trial emulations and informs the use of polygenic scores in randomized controlled trial design
Source: Nat Genet. 2025 Jun 18;57(7):1620–7. doi: 10.1038/s41588-025-02229-8 (PMC12283355; doi:10.1038/s41588-025-02229-8)
Supplement: Supplementary file 4 — Supporting data to generate Supplementary Figs. 1–6. [file 41588_2025_2229_MOESM4_ESM.xlsx]

## Sheet: TE_SD_SuppFig1
trial	type	prs_name	diff	ci_lower	ci_upper	Pval
Tecos	naive	Atrial Fibrillation	0.0285609942944567	0.0137636095363174	0.0433467926595808	0.000154023256154495
Tecos	naive	ALT Enzyme	0.196383026805705	0.181527574458117	0.211241855815089	5.54597423203295e-148
Tecos	naive	AST Enzyme	0.0489718797609041	0.0341371348353005	0.0638094791155119	9.82959174066358e-11
Tecos	naive	Asthma	0.0437434282541623	0.0289128967845341	0.0585746736578824	7.43065559138076e-09
Tecos	naive	Body Mass Index	0.159432773185199	0.144531232559132	0.174340906507476	1.36251575967358e-97
Tecos	naive	Coronary Heart Disease	0.0841225538875109	0.069310256033752	0.0989338447828202	8.8137040648174e-29
Tecos	naive	Chronic Kidney Disease	0.0134109029098612	-0.00141572734386061	0.0282377441856889	0.0762606441160203
Tecos	naive	CRP	0.112683588323713	0.0978471695193836	0.127522224223379	4.12584374365307e-50
Tecos	naive	Education	-0.105855022130732	-0.120696966729307	-0.0910156208766256	2.06505578989015e-44
Tecos	naive	Hba1c	0.312790875442308	0.297799451413061	0.327790541180849	0
Tecos	naive	HDL	-0.185113276771521	-0.199978754400691	-0.1702515643471	1.34825418120022e-131
Tecos	naive	Heart Failure	0.12079802967606	0.106007528266006	0.135586435313969	1.11067277543578e-57
Tecos	naive	LDL	-0.0372377833880892	-0.0520211744970933	-0.0224444997299885	8.00289155707206e-07
Tecos	naive	Liver Disease	0.0196614784585272	0.00483549621376906	0.0344870535006396	0.00934281780264707
Tecos	naive	Major Depression	0.0535869599962594	0.0387615177513421	0.068412380806368	1.39685532297936e-12
Tecos	naive	Systolic Blood Pressure	0.0907661377498854	0.0758650574571955	0.105676213970066	7.77304134491162e-33
Tecos	naive	Stroke	0.0959460217652905	0.0814746148450518	0.110372287942141	1.00902650459115e-38
Tecos	naive	Subarachnoid Hemorrhage	0.000447571771138725	-0.0143797313403217	0.0152742386614378	0.952821336709083
Tecos	naive	Type 2 Diabetes	0.564381942075336	0.549687315709238	0.579083640426689	0
Tecos	naive	Triglycerides	0.174130066967537	0.159305029055472	0.188956627461729	2.94104161048778e-117
Tecos	unadjusted	Atrial Fibrillation	0.0123098339627232	-0.0335066877568772	0.0582246017765333	0.598830844523025
Tecos	unadjusted	ALT Enzyme	-0.028532030640294	-0.0755842970369267	0.0185014310691632	0.234498437725182
Tecos	unadjusted	AST Enzyme	-0.0207747856032412	-0.0668636832357006	0.02527329442928	0.376730612816316
Tecos	unadjusted	Asthma	0.00395726888484119	-0.0421784768178274	0.0501081467737621	0.86650231644216
Tecos	unadjusted	Body Mass Index	-0.0310665390479326	-0.0775004446753183	0.0153253891167336	0.189511523741957
Tecos	unadjusted	Coronary Heart Disease	-0.00260188710342138	-0.0488183211556327	0.0436199824688894	0.912135313683218
Tecos	unadjusted	Chronic Kidney Disease	0.0276655311426168	-0.0184461908420531	0.0738034685342081	0.239718895088045
Tecos	unadjusted	CRP	0.0341557674098474	-0.0116733684818687	0.0800072446555155	0.144149708951579
Tecos	unadjusted	Education	0.0247989137006116	-0.0213913354354043	0.0710084649322743	0.29272815498147
Tecos	unadjusted	Hba1c	0.0102043941519446	-0.0367919220899659	0.0571790028052587	0.670320353360798
Tecos	unadjusted	HDL	0.0767770178621542	0.0308864965120137	0.122729218264046	0.00104835974355892
Tecos	unadjusted	Heart Failure	0.0116752432957794	-0.0345845961788008	0.0579668102885686	0.620924866545724
Tecos	unadjusted	LDL	0.000220789150338953	-0.0460111807849663	0.0464115519143685	0.992527750951028
Tecos	unadjusted	Liver Disease	0.0149268610204291	-0.0306736941492825	0.060543600826833	0.521185411161643
Tecos	unadjusted	Major Depression	0.0227820779548258	-0.0232312089632747	0.068804371229628	0.331841338110133
Tecos	unadjusted	Systolic Blood Pressure	0.010594784738077	-0.036247353925529	0.057410457346816	0.657423893439308
Tecos	unadjusted	Stroke	0.0188885252913825	-0.0291550263974481	0.066963447553962	0.441069726155235
Tecos	unadjusted	Subarachnoid Hemorrhage	0.0368718205058096	-0.00925209939766215	0.0830365641949363	0.117287138719573
Tecos	unadjusted	Type 2 Diabetes	-0.0527607194807619	-0.10222923482609	-0.00331933865676097	0.036512549794299
Tecos	unadjusted	Triglycerides	0.0171094434044559	-0.0286707073962188	0.0629098688088062	0.46392180272127
Tecos	PS matched	Atrial Fibrillation	0.0429488632547416	-0.0734925940670981	0.159705929081084	0.469920098932039
Tecos	PS matched	ALT Enzyme	-0.0117062233268682	-0.134892132437062	0.111402460738408	0.852079522192311
Tecos	PS matched	AST Enzyme	0.00554850481963506	-0.115471751709106	0.126609904041301	0.928344281600533
Tecos	PS matched	Asthma	-0.0301950691360685	-0.152818784434401	0.0922258887221743	0.628789972973437
Tecos	PS matched	Body Mass Index	-0.066416520871916	-0.188848924117238	0.0555680208992472	0.286388080027719
Tecos	PS matched	Coronary Heart Disease	0.0375233490007434	-0.0808815390964503	0.156171568776341	0.534604150166423
Tecos	PS matched	Chronic Kidney Disease	0.0355655263130694	-0.0850378600506447	0.156415058917938	0.563332844066078
Tecos	PS matched	CRP	-0.0349669829504859	-0.157365285543934	0.0871825293965191	0.574800515910218
Tecos	PS matched	Education	0.0295266364470076	-0.0894331550980091	0.148679541125676	0.626626582395812
Tecos	PS matched	Hba1c	0.0327724097579169	-0.0884099225940473	0.154180056461596	0.596101974791715
Tecos	PS matched	HDL	0.163509092884433	0.0453491321701736	0.282757838679126	0.00689238208400892
Tecos	PS matched	Heart Failure	0.0246588029116859	-0.0920295936675697	0.141529377912334	0.678695916795744
Tecos	PS matched	LDL	-0.0934910421164697	-0.207921167181439	0.0202364929924651	0.107890297150883
Tecos	PS matched	Liver Disease	0.0450995925133681	-0.0706037098324297	0.161129889656868	0.445116250369193
Tecos	PS matched	Major Depression	0.0420829114481155	-0.0748391711615259	0.159308461072657	0.480712244110645
Tecos	PS matched	Systolic Blood Pressure	0.00425672128572106	-0.113734526420912	0.122276641835118	0.943588814877828
Tecos	PS matched	Stroke	0.00770926752667711	-0.115532616116704	0.13100691168938	0.902354981594921
Tecos	PS matched	Subarachnoid Hemorrhage	0.0393579295981314	-0.0813789656485005	0.16037956791949	0.52299427346935
Tecos	PS matched	Type 2 Diabetes	-0.0416888548835399	-0.173368830547102	0.0896861051046429	0.534074574817034
Tecos	PS matched	Triglycerides	-0.132452573909496	-0.25317228552127	-0.0126536502477382	0.0307289676396744

## Sheet: TE_SD_SuppFig2
Aristotle	naive	Atrial Fibrillation	-0.00542627550421992	-0.0249716015482897	0.0141055000916312	0.586210664113164
Aristotle	naive	ALT Enzyme	-0.00979603660734647	-0.0301302260054423	0.0105365694699126	0.345030317005652
Aristotle	naive	AST Enzyme	-0.0066959818596661	-0.026958525231341	0.013568307570957	0.517193734618792
Aristotle	naive	Asthma	-0.00357597462988688	-0.0238241934864306	0.0166710281428898	0.729221993066329
Aristotle	naive	Body Mass Index	-0.0188967221111879	-0.0391928422308645	0.00139924114293775	0.0680205409107274
Aristotle	naive	Coronary Heart Disease	-0.0260991347118841	-0.0463122037293417	-0.00589217771163548	0.0113691749069766
Aristotle	naive	Chronic Kidney Disease	-0.000543769937262587	-0.0208741737638862	0.0197865766892435	0.95819117237636
Aristotle	naive	CRP	-0.00230362702882646	-0.0225315530076374	0.0179236305447121	0.823367550935927
Aristotle	naive	Education	0.027830304065829	0.00743983613273026	0.0482249142591124	0.00747568931055826
Aristotle	naive	Hba1c	-0.0409747010189993	-0.0613429986880854	-0.0206083873009245	8.04304838730558e-05
Aristotle	naive	HDL	-0.0163751346306223	-0.0366712904357137	0.0039176592848227	0.113768043940909
Aristotle	naive	Heart Failure	-0.00636643607168564	-0.0266972544746222	0.0139617411199947	0.539347582314207
Aristotle	naive	LDL	-0.0431255124773517	-0.0633292657701965	-0.0229180090808977	2.87304971791781e-05
Aristotle	naive	Liver Disease	0.00236822261498614	-0.0179677627118627	0.0227041198663502	0.819450067885796
Aristotle	naive	Major Depression	-0.00315958590203148	-0.0234774867203575	0.0171574656573065	0.760517192376097
Aristotle	naive	Systolic Blood Pressure	-0.033058387280894	-0.0535459827625438	-0.0125719363311225	0.0015630595128243
Aristotle	naive	Stroke	-0.00897557506320737	-0.0299287010334494	0.0119701612998014	0.401051311647362
Aristotle	naive	Subarachnoid Hemorrhage	-0.000664210434626527	-0.020836522174682	0.0195069342375905	0.948541365624592
Aristotle	naive	Type 2 Diabetes	-0.0313227742466656	-0.0518424673765229	-0.0108097670477153	0.0027680923499623
Aristotle	naive	Triglycerides	-0.0211880134074461	-0.0414773974162838	-0.000903754057716117	0.0406509750153928
Aristotle	unadjusted	Atrial Fibrillation	-0.12179256861961	-0.154571278184449	-0.0890651912163592	3.1309768742016e-13
Aristotle	unadjusted	ALT Enzyme	0.0244502867833461	-0.0089444868682701	0.05785652316771	0.151328857767094
Aristotle	unadjusted	AST Enzyme	0.00864444350471396	-0.0246652738813148	0.041951960659838	0.610966158328458
Aristotle	unadjusted	Asthma	0.0132798633796035	-0.0200772660110891	0.0466462322542981	0.43525579853165
Aristotle	unadjusted	Body Mass Index	0.0170439350767251	-0.0163027274939523	0.0503962701284554	0.316466361030815
Aristotle	unadjusted	Coronary Heart Disease	0.0140671435193144	-0.0188535260417547	0.047000702078726	0.402371477268443
Aristotle	unadjusted	Chronic Kidney Disease	0.0185551220104161	-0.0149085401249624	0.0520285187838563	0.277175703297111
Aristotle	unadjusted	CRP	0.0139683491882318	-0.0190558392073333	0.0470002219508878	0.407121412644864
Aristotle	unadjusted	Education	-0.00964806189617413	-0.0431432960997787	0.0238458957798845	0.572344517300444
Aristotle	unadjusted	Hba1c	-0.0250575530969402	-0.0587537668333609	0.00861959737523146	0.144840869038228
Aristotle	unadjusted	HDL	-0.0497251286380889	-0.0830838003043195	-0.0163923283798873	0.00346798364138293
Aristotle	unadjusted	Heart Failure	0.00579910716933264	-0.0277808720899704	0.0393846890260576	0.735008604229607
Aristotle	unadjusted	LDL	-0.0254111899281762	-0.058508094874982	0.0076574140315839	0.132177594347476
Aristotle	unadjusted	Liver Disease	0.000580134638878543	-0.0327362036638315	0.0338984230389471	0.972773482467714
Aristotle	unadjusted	Major Depression	0.014404606241482	-0.0191444914626373	0.0479613912819257	0.400075222942148
Aristotle	unadjusted	Systolic Blood Pressure	-0.00873757728562052	-0.0422869090527394	0.024803463579692	0.609666970674906
Aristotle	unadjusted	Stroke	-0.00385334020344938	-0.0385449515290935	0.030843767051225	0.827661971310706
Aristotle	unadjusted	Subarachnoid Hemorrhage	-0.0124964650980372	-0.0454872959929152	0.0204894808466345	0.45777759733831
Aristotle	unadjusted	Type 2 Diabetes	0.00899504702647704	-0.024960241911312	0.042956236871862	0.603620561606044
Aristotle	unadjusted	Triglycerides	0.00757777667459144	-0.0256914129483959	0.0408540867993047	0.655304087482977
Aristotle	PS matched	Atrial Fibrillation	0.0865087257686749	0.00378603101771341	0.169527821209679	0.0406699613733349
Aristotle	PS matched	ALT Enzyme	0.0652871416997968	-0.0186774974088079	0.14947273965929	0.127853294808449
Aristotle	PS matched	AST Enzyme	0.00178824992817827	-0.0815861788642201	0.0851684628185718	0.96645586819403
Aristotle	PS matched	Asthma	0.0184687998400793	-0.0628883606911896	0.0998854253438647	0.656358583244638
Aristotle	PS matched	Body Mass Index	0.0131956041679987	-0.0698153787691132	0.0962528313254416	0.755336784613441
Aristotle	PS matched	Coronary Heart Disease	-0.0142847750787789	-0.093749395947118	0.0651318738244423	0.724400932750528
Aristotle	PS matched	Chronic Kidney Disease	0.0513555645726817	-0.0307811288188516	0.133661145310711	0.220687037414525
Aristotle	PS matched	CRP	0.0387220089410579	-0.0417556873867196	0.119325819219922	0.345841088207043
Aristotle	PS matched	Education	0.0125802426728528	-0.0689334292435747	0.0941354432578936	0.762244184608402
Aristotle	PS matched	Hba1c	-0.0397702612278012	-0.123108560930303	0.0434291797745881	0.349009236133074
Aristotle	PS matched	HDL	-0.0623504784092575	-0.146196056638269	0.0212718593630053	0.144264402851725
Aristotle	PS matched	Heart Failure	0.0622574484978152	-0.02110947637536	0.145827410741751	0.143605682884194
Aristotle	PS matched	LDL	0.00342219091114634	-0.0787912505110418	0.0856470246670519	0.934954264654305
Aristotle	PS matched	Liver Disease	0.0267223246287987	-0.0555974445608144	0.109132074326139	0.524674280238801
Aristotle	PS matched	Major Depression	0.0237408480454354	-0.0597474502084394	0.107309275236774	0.577318083829808
Aristotle	PS matched	Systolic Blood Pressure	-0.000985735263034254	-0.0825146940179875	0.0805399571228998	0.981085933231616
Aristotle	PS matched	Stroke	0.0114912002698958	-0.0722846133519445	0.0953058545731396	0.788012644339881
Aristotle	PS matched	Subarachnoid Hemorrhage	-0.115564499203142	-0.197111638777477	-0.0344030026062679	0.00534759156095839
Aristotle	PS matched	Type 2 Diabetes	0.00454905250173113	-0.0793644953805913	0.0884777231673591	0.91535490042149
Aristotle	PS matched	Triglycerides	-0.0305547952708752	-0.11172675396876	0.0505127758733781	0.460173306689742

## Sheet: TE_SD_SuppFig3
Rocket	naive	Atrial Fibrillation	-0.138031565096854	-0.155521676410536	-0.120567974495397	4.73487090628308e-54
Rocket	naive	ALT Enzyme	-0.0112891836393252	-0.0292376348781684	0.00665749087143494	0.217629010445672
Rocket	naive	AST Enzyme	-0.00940655368088744	-0.0273012338185927	0.0084882897385173	0.302872819883818
Rocket	naive	Asthma	-0.00911266106780507	-0.027019427160225	0.0087923634818373	0.318530683858671
Rocket	naive	Body Mass Index	0.0100471555619193	-0.00784357196705178	0.027941523684781	0.271073973445193
Rocket	naive	Coronary Heart Disease	-0.0805564876136195	-0.098389754439406	-0.0627359263506443	8.22945163058019e-19
Rocket	naive	Chronic Kidney Disease	0.00679153536342666	-0.0110730150040322	0.0246572043821956	0.456207672457461
Rocket	naive	CRP	0.0327944986777531	0.014925247642995	0.0506682979437896	0.0003223732448662
Rocket	naive	Education	-0.0181632466871544	-0.0362237299890553	-0.000105704242547288	0.0486882471753727
Rocket	naive	Hba1c	-0.0268526468254867	-0.0448356855895802	-0.00887088387630298	0.0034245219521621
Rocket	naive	HDL	0.0117182880306962	-0.0062332910192007	0.0296710146003213	0.200759243763139
Rocket	naive	Heart Failure	-0.057105651584034	-0.0750051909429217	-0.0392147042406107	3.98615886194258e-10
Rocket	naive	LDL	-0.0278149454284256	-0.0457230638671929	-0.00990491291467436	0.00233365450527517
Rocket	naive	Liver Disease	-0.00512608467262458	-0.0229750089747649	0.0127220368180644	0.573495925899712
Rocket	naive	Major Depression	-0.0232789118498994	-0.0412678890729213	-0.00529362487996792	0.0111926335888619
Rocket	naive	Systolic Blood Pressure	-0.0881764257527737	-0.106263296360776	-0.0700992852802542	1.20185998480996e-21
Rocket	naive	Stroke	-0.0413982809514535	-0.0599094554873967	-0.0228969568941839	1.1625284776049e-05
Rocket	naive	Subarachnoid Hemorrhage	-0.0146494992060435	-0.0324964824171631	0.00319457835629396	0.1076219774284
Rocket	naive	Type 2 Diabetes	-0.0478138578008023	-0.0660192757604422	-0.0296159613558911	2.62280542303576e-07
Rocket	naive	Triglycerides	-0.0144683237891867	-0.0322982905218448	0.00335859951938372	0.11169998143042
Rocket	unadjusted	Atrial Fibrillation	-0.0417769026592848	-0.0988707151396078	0.0152159008538941	0.151087479132786
Rocket	unadjusted	ALT Enzyme	-0.00209503290113132	-0.0590335532443837	0.0548377806119659	0.942495512718118
Rocket	unadjusted	AST Enzyme	0.00130739606809837	-0.0556426467341423	0.0582534228612732	0.96410312086147
Rocket	unadjusted	Asthma	0.0342513144636152	-0.022029224677706	0.090578844482949	0.233050891363443
Rocket	unadjusted	Body Mass Index	-0.0244201312661796	-0.0814037645591531	0.0325594384268604	0.400835215443754
Rocket	unadjusted	Coronary Heart Disease	-0.0681641502638195	-0.125110360999887	-0.0113371492544646	0.0188245987658861
Rocket	unadjusted	Chronic Kidney Disease	0.0320587280936851	-0.0258322347050414	0.0899937005726614	0.277840195959902
Rocket	unadjusted	CRP	-0.0346928969697356	-0.0912967284772749	0.0218616343202146	0.229352373317493
Rocket	unadjusted	Education	0.0588058676539697	0.000767709828974689	0.116918727110438	0.0471430111133044
Rocket	unadjusted	Hba1c	0.0047927648485662	-0.0524345030715406	0.0620396931622018	0.869612364015146
Rocket	unadjusted	HDL	0.0549904242032273	-0.00183546993804766	0.111895640120174	0.0579979324100656
Rocket	unadjusted	Heart Failure	-0.0458568647324915	-0.104321254665825	0.0125177839029496	0.12385517134928
Rocket	unadjusted	LDL	0.0335179929934422	-0.0237904932618587	0.0909290989999784	0.251985894017089
Rocket	unadjusted	Liver Disease	0.0019468702879673	-0.0553121337492513	0.0592156893288132	0.946861734991984
Rocket	unadjusted	Major Depression	-0.0288415886495319	-0.0861999870425897	0.0284594610239112	0.32402698085772
Rocket	unadjusted	Systolic Blood Pressure	-0.0178541000431408	-0.0762216153127261	0.0404851061531301	0.548643395519383
Rocket	unadjusted	Stroke	-0.00317985760047165	-0.0628387562904399	0.0564749290735588	0.916779721328122
Rocket	unadjusted	Subarachnoid Hemorrhage	-0.0431303826133095	-0.0995885547247437	0.0132443922751459	0.133957413439769
Rocket	unadjusted	Type 2 Diabetes	-0.0099088258569287	-0.0689591266062171	0.0491223617332989	0.742151666943576
Rocket	unadjusted	Triglycerides	-0.0297159117057825	-0.0870939666487331	0.027615627991881	0.309786749255929
Rocket	PS matched	Atrial Fibrillation	0.169172551731427	0.0440151289405194	0.295476270762632	0.00830511463807275
Rocket	PS matched	ALT Enzyme	-0.0138019165431077	-0.136255311044002	0.108548237642518	0.824928054256255
Rocket	PS matched	AST Enzyme	-0.0392266019495373	-0.158693654463844	0.0799447939539383	0.518957534513028
Rocket	PS matched	Asthma	0.00314460754693947	-0.113603504121732	0.119918311310787	0.957859631292451
Rocket	PS matched	Body Mass Index	-0.0642299735875565	-0.185801500686084	0.0568320036331756	0.298938055654026
Rocket	PS matched	Coronary Heart Disease	-0.104378982816137	-0.22473178901107	0.0152368193700493	0.0879051290684216
Rocket	PS matched	Chronic Kidney Disease	0.0550386908147032	-0.0673225781005063	0.177800225202978	0.378337729553602
Rocket	PS matched	CRP	-0.0374926417320984	-0.155999472973448	0.0807384117075969	0.534350451490187
Rocket	PS matched	Education	0.149550613837309	0.0268447476286538	0.273340442986477	0.0172937092208379
Rocket	PS matched	Hba1c	-0.052503458650311	-0.172470836514072	0.0670579826326897	0.389756475238921
Rocket	PS matched	HDL	0.179331818477974	0.0607764496166515	0.299201046684198	0.00316625509448177
Rocket	PS matched	Heart Failure	0.0413514214652188	-0.084927203700194	0.167956428599744	0.521120933663362
Rocket	PS matched	LDL	0.00532699566893605	-0.115618508630872	0.126314933379736	0.931150898196308
Rocket	PS matched	Liver Disease	-0.0862581794175306	-0.213027513504915	0.0398560927420486	0.180782521643521
Rocket	PS matched	Major Depression	-0.0688519221722194	-0.192828892916474	0.0546003395876761	0.274905996698127
Rocket	PS matched	Systolic Blood Pressure	-0.0546433749610165	-0.176902448746507	0.0672143473628368	0.379809153791161
Rocket	PS matched	Stroke	0.021375961364941	-0.103630174868065	0.146537775661733	0.737436731018073
Rocket	PS matched	Subarachnoid Hemorrhage	-0.144570565383774	-0.268008745989413	-0.0221702297599717	0.0210404334739194
Rocket	PS matched	Type 2 Diabetes	-0.0583818900160718	-0.181333139513042	0.0641377143337054	0.350735399943311
Rocket	PS matched	Triglycerides	-0.0871598117613603	-0.208207387641553	0.0332137721869994	0.156609613444238

## Sheet: TE_SD_SuppFig4b
VarG1_PGS	VarG2_X	pVarG2_Y	BetaBias	SD_BetaBias
0.8	0	0	0.27576663	0.00510839
0.8	0	0.05	0.24489507	0.00510614
0.8	0	0.1	0.23736977	0.00567809
0.8	0	0.3	0.23799187	0.00915656
0.8	0	0.5	0.28369308	0.01574629
0.8	0.05	0	0.25654182	0.00536477
0.8	0.05	0.05	0.28142567	0.00493985
0.8	0.05	0.1	0.29849475	0.00535525
0.8	0.05	0.3	0.38600381	0.00980046
0.8	0.05	0.5	0.56386256	0.01432911
0.8	0.1	0	0.2484338	0.00543739
0.8	0.1	0.05	0.29887955	0.00441455
0.8	0.1	0.1	0.32986214	0.00586671
0.8	0.1	0.3	0.45576713	0.0087174
0.8	0.1	0.5	0.6985042	0.01477923
0.8	0.3	0	0.23214119	0.00529689
0.8	0.3	0.05	0.36020777	0.0053025
0.8	0.3	0.1	0.42698112	0.00501322
0.8	0.3	0.3	0.68183657	0.00787408
0.8	0.3	0.5	1.11596746	0.0135545
0.8	0.5	0	0.22203076	0.00647581
0.8	0.5	0.05	0.42367357	0.00507766
0.8	0.5	0.1	0.52404328	0.00534306
0.8	0.5	0.3	0.89759897	0.00638638
0.8	0.5	0.5	1.51412629	0.00969273
0.85	0	0	0.27570628	0.00456339
0.85	0	0.05	0.25069229	0.00501104
0.85	0	0.1	0.24542547	0.00608975
0.85	0	0.3	0.25335767	0.00927537
0.85	0	0.5	0.31777733	0.01381298
0.85	0.05	0	0.25847552	0.0055609
0.85	0.05	0.05	0.29172497	0.00525471
0.85	0.05	0.1	0.31482414	0.00580959
0.85	0.05	0.3	0.41750982	0.00908156
0.85	0.05	0.5	0.62177933	0.01542195
0.85	0.1	0	0.25209379	0.00553406
0.85	0.1	0.05	0.3133841	0.0048935
0.85	0.1	0.1	0.34742677	0.00579467
0.85	0.1	0.3	0.49472135	0.00844897
0.85	0.1	0.5	0.76481648	0.01591515
0.85	0.3	0	0.23733383	0.00594001
0.85	0.3	0.05	0.3778482	0.00546974
0.85	0.3	0.1	0.44973382	0.00579233
0.85	0.3	0.3	0.72343141	0.00746894
0.85	0.3	0.5	1.1926334	0.0123799
0.85	0.5	0	0.22845207	0.0066991
0.85	0.5	0.05	0.43704871	0.00462547
0.85	0.5	0.1	0.54207961	0.00552124
0.85	0.5	0.3	0.92661405	0.00696011
0.85	0.5	0.5	1.57048933	0.0103336
0.9	0	0	0.2762582	0.0049233
0.9	0	0.05	0.25798602	0.00494921
0.9	0	0.1	0.25555131	0.00635405
0.9	0	0.3	0.27465706	0.00948675
0.9	0	0.5	0.35189331	0.01737111
0.9	0.05	0	0.26177974	0.00569419
0.9	0.05	0.05	0.3061918	0.0056384
0.9	0.05	0.1	0.3328813	0.00536255
0.9	0.05	0.3	0.45371553	0.00866119
0.9	0.05	0.5	0.68381864	0.01486295
0.9	0.1	0	0.25608807	0.0049392
0.9	0.1	0.05	0.32809215	0.00526893
0.9	0.1	0.1	0.36864136	0.00632801
0.9	0.1	0.3	0.53643798	0.00878856
0.9	0.1	0.5	0.83548794	0.01795998
0.9	0.3	0	0.24234996	0.00517107
0.9	0.3	0.05	0.3946753	0.00547652
0.9	0.3	0.1	0.47283306	0.00566275
0.9	0.3	0.3	0.7656452	0.00932775
0.9	0.3	0.5	1.26347071	0.01365834
0.9	0.5	0	0.23430002	0.00605617
0.9	0.5	0.05	0.45211103	0.00513792
0.9	0.5	0.1	0.55872237	0.00456517
0.9	0.5	0.3	0.95675485	0.0062712
0.9	0.5	0.5	1.61757177	0.00881103
0.95	0	0	0.27550199	0.00531899
0.95	0	0.05	0.26491981	0.00543707
0.95	0	0.1	0.26846766	0.00619496
0.95	0	0.3	0.30094278	0.01028153
0.95	0	0.5	0.39948943	0.01547415
0.95	0.05	0	0.26617667	0.00503298
0.95	0.05	0.05	0.32241149	0.00556865
0.95	0.05	0.1	0.35485131	0.00646554
0.95	0.05	0.3	0.49506812	0.00927609
0.95	0.05	0.5	0.75851849	0.01858344
0.95	0.1	0	0.26223231	0.00484139
0.95	0.1	0.05	0.34645071	0.00541079
0.95	0.1	0.1	0.39367915	0.00592602
0.95	0.1	0.3	0.58082102	0.00909397
0.95	0.1	0.5	0.92020845	0.0160009
0.95	0.3	0	0.25121689	0.00557556
0.95	0.3	0.05	0.41572942	0.00515801
0.95	0.3	0.1	0.49701895	0.00522697
0.95	0.3	0.3	0.81107394	0.00803873
0.95	0.3	0.5	1.34466685	0.0140507
0.95	0.5	0	0.24600017	0.00486271
0.95	0.5	0.05	0.46762372	0.00491056
0.95	0.5	0.1	0.57728807	0.00473733
0.95	0.5	0.3	0.9876765	0.00647065
0.95	0.5	0.5	1.66875368	0.01107003

## Sheet: TE_SD_SuppFig5b
VarG2_PGS	VarG2_X	pVarG2_Y	BetaBias	SD_BetaBias
0.05	0	0	0.27598445	0.00459202
0.05	0	0.05	0.30675606	0.00683805
0.05	0	0.1	0.32872944	0.00736212
0.05	0	0.3	0.42817077	0.01345086
0.05	0	0.5	0.63657229	0.01825407
0.05	0.05	0	0.28747783	0.00536124
0.05	0.05	0.05	0.37988852	0.00619103
0.05	0.05	0.1	0.43180652	0.00529399
0.05	0.05	0.3	0.63821775	0.01161438
0.05	0.05	0.5	1.00596693	0.01884885
0.05	0.1	0	0.2920381	0.00499007
0.05	0.1	0.05	0.41101482	0.00565097
0.05	0.1	0.1	0.47306273	0.00637736
0.05	0.1	0.3	0.71994405	0.0110294
0.05	0.1	0.5	1.15863794	0.01610444
0.05	0.3	0	0.30449111	0.00439327
0.05	0.3	0.05	0.48435368	0.00477127
0.05	0.3	0.1	0.57649494	0.00477564
0.05	0.3	0.3	0.92884076	0.00786838
0.05	0.3	0.5	1.52743165	0.01286017
0.05	0.5	0	0.31469773	0.00447084
0.05	0.5	0.05	0.53517722	0.00397719
0.05	0.5	0.1	0.64715871	0.00384559
0.05	0.5	0.3	1.06775434	0.00572428
0.05	0.5	0.5	1.77767005	0.00783654
0.1	0	0	0.27575087	0.00548112
0.1	0	0.05	0.31550338	0.00698707
0.1	0	0.1	0.34082493	0.00723927
0.1	0	0.3	0.45573151	0.01067251
0.1	0	0.5	0.68086247	0.02004714
0.1	0.05	0	0.29159588	0.00494252
0.1	0.05	0.05	0.38888627	0.00595229
0.1	0.05	0.1	0.44219446	0.00595925
0.1	0.05	0.3	0.65695824	0.01008714
0.1	0.05	0.5	1.03961996	0.01481721
0.1	0.1	0	0.29882388	0.00474825
0.1	0.1	0.05	0.41922396	0.00542489
0.1	0.1	0.1	0.48530187	0.00609808
0.1	0.1	0.3	0.73828972	0.00949122
0.1	0.1	0.5	1.18323904	0.01942276
0.1	0.3	0	0.3186392	0.00417753
0.1	0.3	0.05	0.49545601	0.00497522
0.1	0.3	0.1	0.58838652	0.00479707
0.1	0.3	0.3	0.93911235	0.00812953
0.1	0.3	0.5	1.53950853	0.01299166
0.1	0.5	0	0.33307537	0.00462384
0.1	0.5	0.05	0.54955289	0.00412723
0.1	0.5	0.1	0.66035888	0.00445267
0.1	0.5	0.3	1.0775867	0.00593629
0.1	0.5	0.5	1.78640892	0.00927334
0.15	0	0	0.27603066	0.00526863
0.15	0	0.05	0.32253383	0.00565887
0.15	0	0.1	0.35038975	0.00709622
0.15	0	0.3	0.47489211	0.01056026
0.15	0	0.5	0.717152	0.01871262
0.15	0.05	0	0.2953497	0.00430051
0.15	0.05	0.05	0.39602129	0.00492386
0.15	0.05	0.1	0.45090585	0.00526881
0.15	0.05	0.3	0.6684557	0.01031676
0.15	0.05	0.5	1.06125738	0.01648355
0.15	0.1	0	0.30444773	0.00488434
0.15	0.1	0.05	0.42664801	0.0054058
0.15	0.1	0.1	0.49165323	0.00614022
0.15	0.1	0.3	0.74765373	0.01059649
0.15	0.1	0.5	1.19707623	0.01544062
0.15	0.3	0	0.32948916	0.00448787
0.15	0.3	0.05	0.50531536	0.00523819
0.15	0.3	0.1	0.59515972	0.00528498
0.15	0.3	0.3	0.94409223	0.00772985
0.15	0.3	0.5	1.544172	0.01138745
0.15	0.5	0	0.34942485	0.00411702
0.15	0.5	0.05	0.5615621	0.00447027
0.15	0.5	0.1	0.6707483	0.00409516
0.15	0.5	0.3	1.08292887	0.00564123
0.15	0.5	0.5	1.78829095	0.00894682
0.2	0	0	0.27616854	0.00543548
0.2	0	0.05	0.32715204	0.00664085
0.2	0	0.1	0.35888098	0.0072773
0.2	0	0.3	0.49324075	0.01157671
0.2	0	0.5	0.74632962	0.01977695
0.2	0.05	0	0.29858556	0.00520219
0.2	0.05	0.05	0.40070669	0.00506309
0.2	0.05	0.1	0.4554178	0.0065263
0.2	0.05	0.3	0.67719663	0.0105531
0.2	0.05	0.5	1.07424588	0.01570896
0.2	0.1	0	0.30998772	0.00437471
0.2	0.1	0.05	0.4317274	0.00559367
0.2	0.1	0.1	0.49658353	0.0065708
0.2	0.1	0.3	0.75337171	0.01086552
0.2	0.1	0.5	1.20892032	0.01711447
0.2	0.3	0	0.33996109	0.00426462
0.2	0.3	0.05	0.51263724	0.00470861
0.2	0.3	0.1	0.60102415	0.00501165
0.2	0.3	0.3	0.94576482	0.00706734
0.2	0.3	0.5	1.5444509	0.01428677
0.2	0.5	0	0.36451048	0.00427092
0.2	0.5	0.05	0.57229476	0.00408384
0.2	0.5	0.1	0.68025663	0.00396423
0.2	0.5	0.3	1.08784088	0.00610514
0.2	0.5	0.5	1.78876579	0.00887846

## Sheet: TE_SD_SuppFig6b
Exposure	Outcome	b_empa	se_empa	ci_lower_empa	ci_upper_empa	pval_empa	OR_empa	ci_lower_OR_empa	ci_upper_OR_empa
HDL	Empagliflozin plain	-0.218256907471052	0.0200142177464001	-0.257484774253996	-0.179029040688107	1.08981676965554e-27	0.803918882367382	0.772993395624989	0.836081618658953
HDL	Empagliflozin	0.0278892893626878	0.0360813461832622	-0.0428301491565062	0.0986087278818817	0.439548481079398	1.028281836382	0.958074105942949	1.10363439370118
Education	Empagliflozin plain	-0.240128935047176	0.0673739481197706	-0.372181873361926	-0.108075996732425	0.000365076873155429	0.786526443704444	0.689228878751088	0.897559382258231
Education	Empagliflozin	0.28792078983593	0.133987634991034	0.0253050252535031	0.550536554418356	0.0316454281386816	1.33365166117255	1.0256279152317	1.73418325197055
Atrial Fibrillation	Empagliflozin plain	0.0359262185808993	0.0177862777891833	0.00106511411410007	0.0707873230476985	0.043395417474271	1.036579363373	1.00106568154958	1.07335292416331
Atrial Fibrillation	Empagliflozin	-0.0214560632705619	0.0403795113383128	-0.100599905493655	0.0576877789525312	0.595169229523178	0.978772480586093	0.904294763884893	1.05938418203049
LDL	Empagliflozin plain	-0.0847826750793951	0.0341268778795229	-0.15167135572326	-0.0178939944355301	0.0129792809766235	0.918711921703034	0.859270628716858	0.982265152411491
LDL	Empagliflozin	-0.0792108256683216	0.0585288609588691	-0.193927393147705	0.0355057418110618	0.175939523590587	0.923845133644632	0.823717709647488	1.03614359745175
CRP	Empagliflozin plain	0.105960295219866	0.0269509101251673	0.0531365113745384	0.158784079065194	8.43811194182085e-05	1.11177773273974	1.05457359658485	1.17208484170168
CRP	Empagliflozin	-0.103134903342166	0.042336791011058	-0.18611501372384	-0.0201547929604922	0.0148482793493724	0.902005281746231	0.830178107615252	0.98004695719484
Stroke	Empagliflozin plain	0.201228420727761	0.0731452187011223	0.0578637920735609	0.34459304938196	0.00593989555442518	1.22290407656177	1.05957066395789	1.41141542640031
Stroke	Empagliflozin	0.000229475178925756	0.173443897199307	-0.339720563331716	0.340179513689568	0.998944358078364	1.00022950151037	0.711969245282015	1.40519982052791
Hba1c	Empagliflozin plain	0.948086938659344	0.0676316156627198	0.815528971960413	1.08064490535827	1.20298809268899e-44	2.58076776670749	2.26037102906124	2.94657920316848
Hba1c	Empagliflozin	0.211685194156515	0.103392134383847	0.00903661076417575	0.414333777548855	0.0406186952326551	1.23575879974725	1.00907756419836	1.51336216890913
AST Enzyme	Empagliflozin plain	0.0781229895676626	0.0314143177157346	0.0165509268448227	0.139695052290503	0.0128876341479627	1.08125563365556	1.01668865221289	1.1499230789753
AST Enzyme	Empagliflozin	-0.120087715746295	0.0515732327759599	-0.221171251987176	-0.0190041795054137	0.0198861418399329	0.886842643241053	0.801579396470942	0.981175261406919
Asthma	Empagliflozin plain	0.0399503390433159	0.0179973761980047	0.0046754816952267	0.075225196391405	0.0264332398932061	1.04075908781702	1.00468642881414	1.07812691383941
Asthma	Empagliflozin	0.131162765750271	0.0344291082515134	0.0636817135773043	0.198643817923237	0.00013916507001031	1.14015334412443	1.06575313002082	1.21974743634364
Systolic Blood Pressure	Empagliflozin plain	0.0140721372565189	0.00255926103684736	0.00905598562429807	0.0190882888887397	3.83001219861845e-08	1.0141716158578	1.00909711512441	1.01927163500493
Systolic Blood Pressure	Empagliflozin	-0.00709568038956042	0.00454454313013572	-0.0160029849246264	0.00181162414550559	0.118438184070016	0.992929434512986	0.984124382513796	1.00181326612793
Subarachnoid Hemorrhage	Empagliflozin plain	0.0170984775059552	0.0507713214464171	-0.0824133125290224	0.116610267540933	0.736287029343125	1.01724549319199	0.920891264131519	1.12368140922186
Subarachnoid Hemorrhage	Empagliflozin	0.023140550548553	0.0567869735054519	-0.0881619175221326	0.134443018619239	0.683642619421833	1.02341037032818	0.915612610995034	1.1438994761737
Triglycerides	Empagliflozin plain	0.127296299640253	0.0244226749024609	0.0794278568314293	0.175164742449076	1.86596339490683e-07	1.13575349128142	1.0826674496516	1.19144248159768
Triglycerides	Empagliflozin	-0.0445857806368172	0.0381596659611929	-0.119378725920755	0.0302071646471209	0.242645170446309	0.95639355652647	0.887471628597727	1.03066802981705
ALT Enzyme	Empagliflozin plain	0.220202135908471	0.0315555596953262	0.158353238905632	0.28205103291131	2.98909707929531e-12	1.24632863289774	1.17157996924893	1.32584638006106
ALT Enzyme	Empagliflozin	-0.0365686208019498	0.049625195880793	-0.133834004728304	0.0606967631244044	0.461185444046059	0.964091934864683	0.874735254468813	1.0625766529046
Chronic Kidney Disease	Empagliflozin plain	-0.146757916319138	0.0415772113431567	-0.228249250551726	-0.0652665820865512	0.000415923981830747	0.863502992098539	0.795925850152336	0.936817691271641
Chronic Kidney Disease	Empagliflozin	-0.19522555885863	0.0754126663813918	-0.343034384966158	-0.0474167327511025	0.00963212195882796	0.822649081339729	0.709613811093827	0.953689880959234
Heart Failure	Empagliflozin plain	0.449498287847212	0.238422800874018	-0.0178104018658639	0.916806977560287	0.0593894699014487	1.56752554155825	0.982347265911666	2.50129094740967
Heart Failure	Empagliflozin	0.27043368144701	0.240447782912977	-0.200843973062425	0.741711335956445	0.260712550055634	1.31053268121838	0.818040057882073	2.09952543520676
Major Depression	Empagliflozin plain	-0.0979892949908409	0.180726448580591	-0.452213134208799	0.256234544227117	0.587682966598556	0.90665860949069	0.636218555335153	1.29205573661798
Major Depression	Empagliflozin	-0.255186012438756	0.265162783193842	-0.774905067498687	0.264533042621175	0.335861306893078	0.77477236725893	0.460747518837299	1.30282247115036
Type 2 Diabetes	Empagliflozin plain	0.853025514235283	0.0182690736623457	0.817218129857085	0.888832898613481	0	2.34673620584479	2.26419237915763	2.43228926592876
Type 2 Diabetes	Empagliflozin	-0.0738978372479345	0.0391300457362649	-0.150592726891014	0.00279705239514473	0.0589563014084045	0.928766574343839	0.86019796282644	1.00280096779587
Body Mass Index	Empagliflozin plain	0.949655964759267	0.0378275012100842	0.875514062387502	1.02379786713103	4.39589872990335e-139	2.58482023707581	2.40010878254591	2.78374701454551
Body Mass Index	Empagliflozin	-0.0424516394364417	0.0708812110528457	-0.181378813100019	0.0964755342271359	0.549231271862405	0.958436814944702	0.834119323513709	1.10128263708333
HDL	CAD	-0.188611616604134	0.0171622496206183	-0.222249625860546	-0.154973607347722	4.27341570252584e-28	0.828108067669685	0.800715460099284	0.856437780849879
Education	CAD	-0.43085031485244	0.0495774520342771	-0.528022120839623	-0.333678508865257	3.61010079986298e-18	0.649956192282319	0.589770311254083	0.716284024178584
Atrial Fibrillation	CAD	-0.00449476538388789	0.014557760922472	-0.033027976791933	0.0240384460241572	0.757508743261856	0.99551532095647	0.967511491342706	1.02432969853794
LDL	CAD	0.383114057528213	0.0367819987098137	0.311021340056978	0.455206774999448	2.10017380536512e-25	1.46684532527965	1.36481834617667	1.57649932998208
CRP	CAD	0.0781884101602594	0.0243911707868953	0.0303817154179446	0.125995104902574	0.00134779801762099	1.08132637235372	1.03084794941822	1.13427661587489
Stroke	CAD	0.348398606286887	0.155859195399914	0.0429145833030556	0.653882629270719	0.0253949044091605	1.41679688134384	1.043848728932	1.92299262081718
Hba1c	CAD	0.328905111497691	0.0469445761045876	0.236893742332699	0.420916480662683	2.44802455155538e-12	1.38944600688161	1.26730644959356	1.52335704332478
AST Enzyme	CAD	0.159625524871502	0.0229093799429315	0.114723140183356	0.204527909559648	3.22180448282343e-12	1.173071502629	1.12156287889031	1.22694569888207
Asthma	CAD	-0.0262621427307659	0.0151708431974403	-0.0559969953977489	0.00347270993621709	0.0834351520077612	0.974079708222328	0.94554197686368	1.00347874677941
Systolic Blood Pressure	CAD	0.0308726546393821	0.00197640063760445	0.0269989093896774	0.0347463998890868	5.2669318818711e-55	1.03135415735642	1.02736668230617	1.03535710882571
Subarachnoid Hemorrhage	CAD	-0.072068545119523	0.0772916831878272	-0.223560244167664	0.0794231539286183	0.351117949593179	0.930467114645701	0.799666715160764	1.08266235798378
Triglycerides	CAD	0.220531244991047	0.0174741836440894	0.186281845048632	0.254780644933462	1.62984442673204e-36	1.24673887847477	1.2047617686703	1.29017858262225
ALT Enzyme	CAD	0.312221515921072	0.0351165190403064	0.243393138602071	0.381049893240073	6.05529170642847e-19	1.36645735156524	1.27557000136381	1.46382063834232
Chronic Kidney Disease	CAD	0.0202676450892383	0.039179685495024	-0.0565245384810087	0.0970598286594853	0.604946864815866	1.02047442844921	0.945043294283692	1.10192629842218
Heart Failure	CAD	0.583532762539784	0.245648521220381	0.102061660947837	1.06500386413173	0.0175262169190308	1.79235923879593	1.10745175614764	2.90085019330525
Major Depression	CAD	0.227338503971899	0.0710097377265467	0.0881594180278675	0.366517589915931	0.00136708537772754	1.25525470473505	1.09216221849776	1.44270177733008
Type 2 Diabetes	CAD	0.221377105950265	0.0157488130215814	0.190509432427965	0.252244779472565	7.0030493978334e-45	1.24779389235303	1.20986578555552	1.28691100813188
Body Mass Index	CAD	0.443951273479241	0.026379188758757	0.392248063512077	0.495654483446405	1.48091779753611e-63	1.55885452621388	1.48030487548676	1.64157226942757
