# Supplementary material for: Incorporating genetic data improves target trial emulations and informs the use of polygenic scores in randomized controlled trial design
Source: Nat Genet. 2025 Jun 18;57(7):1620–7. doi: 10.1038/s41588-025-02229-8 (PMC12283355; doi:10.1038/s41588-025-02229-8)
Supplement: Supplementary file 5 — Source data to generate Figs. 1–6. [file 41588_2025_2229_MOESM5_ESM.xlsx]

## Sheet: TE_SD_Fig1a
Trial	est	CI_lower	CI_upper	Sample_size	HR (95% CI)	Estimate	se
Empareg
RCT	0.86	0.74	0.99	7064	0.86 (0.74 - 0.99)	0.86	0.0718227
Emulation	0.82	0.69	0.97	4522	0.82 (0.69 - 0.97)	0.82	0.0857101
Tecos
RCT	0.98	0.88	1.09	14671	0.98 (0.88 - 1.09)	0.98	0.0542757
Emulation	0.99	0.68	1.44	1094	0.99 (0.68 - 1.44)	0.99	0.19117
Aristotle
RCT	0.79	0.66	0.95	20976	0.79 (0.66 - 0.95)	0.79	0.0940964
Emulation	0.7	0.51	0.94	2292	0.70 (0.51 - 0.94)	0.7	0.150408
Rocket
RCT	0.79	0.66	0.96	14269	0.79 (0.66 - 0.96)	0.79	0.0994389
Emulation	0.88	0.57	1.36	1030	0.88 (0.57 - 1.36)	0.88	0.222101

## Sheet: TE_SD_Fig2
trial	type	prs_name	diff	ci_lower	ci_upper	Pval
Empareg	naive	Atrial Fibrillation	0.0493235848718882	0.0330896978029489	0.0655435271598503	2.5604193201163e-09
Empareg	naive	ALT Enzyme	0.228507159242067	0.212178422261255	0.244839922579873	1.38784914030069e-165
Empareg	naive	AST Enzyme	0.0799555973899115	0.0636437867486869	0.096271275140636	7.53908744242931e-22
Empareg	naive	Asthma	0.0586357662554081	0.0423374830380576	0.0749349971789044	1.77499695236459e-12
Empareg	naive	Body Mass Index	0.206761844378536	0.190355534956615	0.22317670397259	1.23209979269575e-134
Empareg	naive	Coronary Heart Disease	0.13542367299907	0.119153498635108	0.151693105940552	7.842549303722e-60
Empareg	naive	Chronic Kidney Disease	0.029950054301739	0.0136563948584034	0.046244206176334	0.000314994098699013
Empareg	naive	CRP	0.128345876461265	0.112040547892144	0.144653801830348	1.08606134667068e-53
Empareg	naive	Education	-0.11901546566402	-0.13532720922272	-0.102706642832806	2.13165345316569e-46
Empareg	naive	Hba1c	0.312872115016384	0.296414374911589	0.329338490581348	1.03578102308194e-303
Empareg	naive	HDL	-0.205340852627424	-0.221678434546146	-0.189007504814408	5.03143628902336e-134
Empareg	naive	Heart Failure	0.155967346623412	0.139726535217076	0.172205551144695	4.80914272391853e-79
Empareg	naive	LDL	-0.0252219018265453	-0.0414796047726005	-0.00895174183604291	0.00236976711790463
Empareg	naive	Liver Disease	0.0294548394742641	0.0131628180272876	0.0457464607375308	0.00039480645225122
Empareg	naive	Major Depression	0.0701923480135058	0.0539011607105482	0.0864835551304528	3.04740072342413e-17
Empareg	naive	Systolic Blood Pressure	0.11424747531957	0.0978501460502861	0.130655559157951	1.97818003258825e-42
Empareg	naive	Stroke	0.0945886170108623	0.0786897608826176	0.110430092054717	1.58670630201047e-31
Empareg	naive	Subarachnoid Hemorrhage	0.0216219392055288	0.00532922014154486	0.0379142347467283	0.00929272472605355
Empareg	naive	Type 2 Diabetes	0.556686924358546	0.540648776509592	0.572728436679293	0
Empareg	naive	Triglycerides	0.193587100126265	0.177299052570784	0.209876660562092	5.14548587282761e-120
Empareg	unadjusted	Atrial Fibrillation	0.0207870174164584	-0.016563402673785	0.0581343234570943	0.275298665987117
Empareg	unadjusted	ALT Enzyme	0.0664839108010903	0.0287133943056825	0.104299829327519	0.000564423399759863
Empareg	unadjusted	AST Enzyme	0.0418747549984672	0.00459864644339795	0.0791848141970664	0.0277400573092374
Empareg	unadjusted	Asthma	0.0492244884606673	0.0118758755324479	0.0866057528274282	0.00981516258918431
Empareg	unadjusted	Body Mass Index	0.0855016217743791	0.0479804765842125	0.123085478506417	8.08442490921917e-06
Empareg	unadjusted	Coronary Heart Disease	0.116839148808153	0.0798899854253062	0.153863903759085	5.94434620543582e-10
Empareg	unadjusted	Chronic Kidney Disease	0.0685784523469045	0.0308978597924609	0.106309926331332	0.000363822817700068
Empareg	unadjusted	CRP	0.0211337252886722	-0.0162008480040356	0.0584807858986868	0.267270593525423
Empareg	unadjusted	Education	-0.0168046356436875	-0.0544717761667315	0.0208521862197587	0.381789760210082
Empareg	unadjusted	Hba1c	0.033928870073721	-0.0044213647403637	0.0723104830309172	0.0830173000351124
Empareg	unadjusted	HDL	-0.0121169315866688	-0.0492014856283626	0.0249560149969253	0.521815902361416
Empareg	unadjusted	Heart Failure	0.0689625084064891	0.031403360146024	0.106564711192686	0.000321960912744886
Empareg	unadjusted	LDL	0.0209924353596976	-0.0166691769092378	0.0586766269136294	0.274725943796628
Empareg	unadjusted	Liver Disease	0.0352166506897742	-0.00228910467826034	0.0727436694410406	0.0657719747724374
Empareg	unadjusted	Major Depression	0.068885592727071	0.03153622032125	0.10627981625851	0.000302667503574425
Empareg	unadjusted	Systolic Blood Pressure	0.0516739814860731	0.0140879388531822	0.0893104253913183	0.0070805150597442
Empareg	unadjusted	Stroke	0.0230646270587233	-0.0149046855413284	0.0610316169574914	0.233740861296862
Empareg	unadjusted	Subarachnoid Hemorrhage	0.052437651238939	0.014655726067826	0.0902549984380417	0.00654402080045053
Empareg	unadjusted	Type 2 Diabetes	0.0822806053803302	0.0429108688880875	0.121704072046775	4.24389766053742e-05
Empareg	unadjusted	Triglycerides	0.0545492241071027	0.0171926656831858	0.0919389709500464	0.00422340603330981
Empareg	PS matched	Atrial Fibrillation	0.0180063621873684	-0.0406021679521597	0.0766467274854474	0.547086411922632
Empareg	PS matched	ALT Enzyme	0.0145881567366499	-0.0447969917304029	0.0739977585399529	0.630179902757328
Empareg	PS matched	AST Enzyme	0.00939394613807691	-0.0487295163921301	0.0675331855456919	0.75139978367081
Empareg	PS matched	Asthma	0.0630044190321283	0.00538825747543368	0.120726251706101	0.032213935900224
Empareg	PS matched	Body Mass Index	0.00165504779503033	-0.0568412282948178	0.0601542555015058	0.955768321421008
Empareg	PS matched	Coronary Heart Disease	0.0561028782138852	-0.000911166889117329	0.113209023097106	0.0539197472447261
Empareg	PS matched	Chronic Kidney Disease	0.0810202462809586	0.0227635564885482	0.139418683384745	0.00646730517460808
Empareg	PS matched	CRP	5.17098823634537e-05	-0.0583268365151751	0.0584303399350434	0.998614533626634
Empareg	PS matched	Education	0.00828680182226313	-0.0502153984510778	0.0668027953729398	0.781278785589451
Empareg	PS matched	Hba1c	-0.00107734510713539	-0.0600878739991129	0.0579313527100657	0.971449088634432
Empareg	PS matched	HDL	0.0297078959338716	-0.0284760572047842	0.0879431635529122	0.317066166036874
Empareg	PS matched	Heart Failure	0.0340848475670967	-0.0235965830157664	0.0918281343976998	0.246939368351639
Empareg	PS matched	LDL	0.0353503398730474	-0.0230338032959757	0.093795831980732	0.235483854737142
Empareg	PS matched	Liver Disease	0.0411412241851334	-0.0168764261629956	0.0992261365572299	0.164735317092149
Empareg	PS matched	Major Depression	0.0156187374479495	-0.0422380689750713	0.0735014175102514	0.59674039874471
Empareg	PS matched	Systolic Blood Pressure	0.0380969284724798	-0.0210663894621753	0.0973325473262497	0.207091014862448
Empareg	PS matched	Stroke	-0.0107518820518237	-0.0693727963382063	0.0478441047327402	0.719097406975326
Empareg	PS matched	Subarachnoid Hemorrhage	-0.00885803935820351	-0.0676892004636922	0.0499575073100415	0.76783302897043
Empareg	PS matched	Type 2 Diabetes	0.0328650808308866	-0.0279703720718834	0.0937591916992309	0.289802052698067
Empareg	PS matched	Triglycerides	0.0311695313357325	-0.0267104746389053	0.0891037246658856	0.291326798160309

## Sheet: TE_SD_Fig3b
R2	VarCX	pVarCY	BetaBias	SD_BetaBias
0.01	0.1	0.1	0.10450364	0.00320137
0.01	0.1	0.2	0.15642039	0.00459697
0.01	0.1	0.3	0.20450624	0.00561635
0.01	0.1	0.5	0.31544434	0.0094159
0.01	0.2	0.1	0.14829567	0.00299837
0.01	0.2	0.2	0.22185802	0.00454956
0.01	0.2	0.3	0.2903712	0.0064226
0.01	0.2	0.5	0.44418199	0.00785947
0.01	0.3	0.1	0.18141541	0.00278195
0.01	0.3	0.2	0.27182095	0.00427524
0.01	0.3	0.3	0.35612013	0.00594242
0.01	0.3	0.5	0.54233271	0.00851827
0.01	0.5	0.1	0.23459013	0.00223275
0.01	0.5	0.2	0.35246021	0.00362328
0.01	0.5	0.3	0.46034854	0.00433317
0.01	0.5	0.5	0.70247974	0.00667536
0.05	0.1	0.1	0.10066497	0.00269614
0.05	0.1	0.2	0.15090451	0.00443571
0.05	0.1	0.3	0.19731147	0.00547633
0.05	0.1	0.5	0.30246762	0.0106023
0.05	0.2	0.1	0.14369198	0.00263738
0.05	0.2	0.2	0.2141001	0.00439065
0.05	0.2	0.3	0.28105595	0.00580482
0.05	0.2	0.5	0.42976307	0.00970587
0.05	0.3	0.1	0.17619253	0.00282011
0.05	0.3	0.2	0.26448627	0.00399558
0.05	0.3	0.3	0.34598822	0.00581534
0.05	0.3	0.5	0.52833345	0.00769835
0.05	0.5	0.1	0.2297855	0.00225628
0.05	0.5	0.2	0.3441855	0.0038315
0.05	0.5	0.3	0.4514988	0.00453934
0.05	0.5	0.5	0.68863283	0.00720447
0.1	0.1	0.1	0.09586848	0.00309649
0.1	0.1	0.2	0.14407731	0.00431235
0.1	0.1	0.3	0.18787984	0.00612693
0.1	0.1	0.5	0.28910853	0.00944885
0.1	0.2	0.1	0.13699872	0.00291595
0.1	0.2	0.2	0.20580412	0.00349269
0.1	0.2	0.3	0.26796607	0.00608441
0.1	0.2	0.5	0.41200796	0.00853504
0.1	0.3	0.1	0.16920527	0.00251548
0.1	0.3	0.2	0.25481094	0.00384399
0.1	0.3	0.3	0.33263083	0.00552486
0.1	0.3	0.5	0.50726961	0.00811578
0.1	0.5	0.1	0.22340738	0.00211965
0.1	0.5	0.2	0.33449269	0.00364306
0.1	0.5	0.3	0.43856271	0.00439137
0.1	0.5	0.5	0.67097527	0.00737729
0.2	0.1	0.1	0.08562631	0.00297933
0.2	0.1	0.2	0.12918915	0.00440936
0.2	0.1	0.3	0.16976193	0.00571357
0.2	0.1	0.5	0.25746695	0.00783809
0.2	0.2	0.1	0.12427165	0.00309225
0.2	0.2	0.2	0.18608107	0.00447711
0.2	0.2	0.3	0.24339174	0.0048936
0.2	0.2	0.5	0.37254552	0.00858306
0.2	0.3	0.1	0.15489969	0.00265809
0.2	0.3	0.2	0.23277839	0.0043807
0.2	0.3	0.3	0.30546389	0.00513145
0.2	0.3	0.5	0.46576564	0.00723168
0.2	0.5	0.1	0.20950755	0.00257814
0.2	0.5	0.2	0.31438712	0.00327616
0.2	0.5	0.3	0.41106004	0.00476966
0.2	0.5	0.5	0.628876	0.0072671
0.5	0.1	0.1	0.0551925	0.00243421
0.5	0.1	0.2	0.08354381	0.00321636
0.5	0.1	0.3	0.10922692	0.00474613
0.5	0.1	0.5	0.16761964	0.00726971
0.5	0.2	0.1	0.08266882	0.00254969
0.5	0.2	0.2	0.12411503	0.00320289
0.5	0.2	0.3	0.16196589	0.00434501
0.5	0.2	0.5	0.24924993	0.00654233
0.5	0.3	0.1	0.10756097	0.00245133
0.5	0.3	0.2	0.16173383	0.00307082
0.5	0.3	0.3	0.2112528	0.00477272
0.5	0.3	0.5	0.32233333	0.00684332
0.5	0.5	0.1	0.15679929	0.00224909
0.5	0.5	0.2	0.23602245	0.00320957
0.5	0.5	0.3	0.30865419	0.00385661
0.5	0.5	0.5	0.47037533	0.00678095

## Sheet: TE_SD_Fig4b
Exposure	Outcome	Method	nsnp	b	se	pval	ci_lower	ci_upper
HDL	CAD	Inverse variance weighted	836	-0.188611616604134	0.0171622496206183	4.27341570252584e-28	-0.222249625860546	-0.154973607347722
HDL	Empagliflozin plain	Inverse variance weighted	990	-0.233771785101752	0.0186814227171852	6.29100527727609e-36	-0.270387373627435	-0.197156196576069
HDL	Empagliflozin	Inverse variance weighted	999	-0.00886265038320748	0.0341768081928533	0.795390144324733	-0.0758491944411999	0.058123893674785
Education	CAD	Inverse variance weighted	384	-0.43085031485244	0.0495774520342771	3.61010079986298e-18	-0.528022120839623	-0.333678508865257
Education	Empagliflozin plain	Inverse variance weighted	381	-0.275569964780324	0.065298546301561	2.44134768306889e-05	-0.403555115531384	-0.147584814029264
Education	Empagliflozin	Inverse variance weighted	381	0.203967398756147	0.131223026914597	0.120099341687206	-0.0532297339964631	0.461164531508757
Atrial Fibrillation	CAD	Inverse variance weighted	143	-0.00449476538388789	0.014557760922472	0.757508743261856	-0.033027976791933	0.0240384460241572
Atrial Fibrillation	Empagliflozin plain	Inverse variance weighted	144	0.0355564866621273	0.0177451266850215	0.0450987252572373	0.000776038359485164	0.0703369349647694
Atrial Fibrillation	Empagliflozin	Inverse variance weighted	144	-0.0223318913321351	0.040278886382244	0.579283438427992	-0.101278508641333	0.0566147259770631
LDL	CAD	Inverse variance weighted	362	0.383114057528213	0.0367819987098137	2.10017380536512e-25	0.311021340056978	0.455206774999448
LDL	Empagliflozin plain	Inverse variance weighted	421	-0.0532683504149353	0.0308370802676243	0.084093650952952	-0.113709027739479	0.00717232690960833
LDL	Empagliflozin	Inverse variance weighted	425	-0.00455908887930706	0.0535566632536437	0.93216085866595	-0.109530148856449	0.100411971097835
CRP	CAD	Inverse variance weighted	585	0.0781884101602594	0.0243911707868953	0.00134779801762099	0.0303817154179446	0.125995104902574
CRP	Empagliflozin plain	Inverse variance weighted	680	0.112391943692089	0.0267171416161277	2.59086266530282e-05	0.0600263461244787	0.164757541259699
CRP	Empagliflozin	Inverse variance weighted	681	-0.0878994910660049	0.0418179638315652	0.0355571908896286	-0.169862700175873	-0.00593628195613712
Stroke	CAD	Inverse variance weighted	18	0.348398606286887	0.155859195399914	0.0253949044091605	0.0429145833030556	0.653882629270719
Stroke	Empagliflozin plain	Inverse variance weighted	19	0.229887110158288	0.0708285348546816	0.00117168424712838	0.0910631818431121	0.368711038473464
Stroke	Empagliflozin	Inverse variance weighted	19	0.0681167284475503	0.169534788069722	0.687841421732297	-0.264171456169105	0.400404913064205
Hba1c	CAD	Inverse variance weighted	494	0.328905111497691	0.0469445761045876	2.44802455155538e-12	0.236893742332699	0.420916480662683
Hba1c	Empagliflozin plain	Inverse variance weighted	542	0.97514212565617	0.0663954361864937	7.82283176932307e-49	0.845007070730642	1.1052771805817
Hba1c	Empagliflozin	Inverse variance weighted	557	0.275774040100987	0.101160088272833	0.00640846544846779	0.0775002670862343	0.47404781311574
AST Enzyme	CAD	Inverse variance weighted	758	0.159625524871502	0.0229093799429315	3.22180448282343e-12	0.114723140183356	0.204527909559648
AST Enzyme	Empagliflozin plain	Inverse variance weighted	828	0.0912535195408805	0.0307862936693675	0.00303573898361126	0.0309123839489202	0.151594655132841
AST Enzyme	Empagliflozin	Inverse variance weighted	838	-0.0889838644692165	0.0505177143383405	0.0781641549649313	-0.187998584572364	0.0100308556339309
Asthma	CAD	Inverse variance weighted	273	-0.0262621427307659	0.0151708431974403	0.0834351520077612	-0.0559969953977489	0.00347270993621709
Asthma	Empagliflozin plain	Inverse variance weighted	295	0.037790058896611	0.0179272692357806	0.0350340034857311	0.00265261119448103	0.072927506598741
Asthma	Empagliflozin	Inverse variance weighted	295	0.126045452699161	0.0342672941772093	0.000234791963942737	0.0588815561118308	0.193209349286491
Systolic Blood Pressure	CAD	Inverse variance weighted	930	0.0308726546393821	0.00197640063760445	5.2669318818711e-55	0.0269989093896774	0.0347463998890868
Systolic Blood Pressure	Empagliflozin plain	Inverse variance weighted	907	0.0166116704384554	0.00227925674376612	3.14132188038197e-13	0.0121443272206738	0.021079013656237
Systolic Blood Pressure	Empagliflozin	Inverse variance weighted	912	-0.00107998547356904	0.00414959290213957	0.794660915528844	-0.0092131875617626	0.00705321661462452
Subarachnoid Hemorrhage	CAD	Inverse variance weighted	17	-0.072068545119523	0.0772916831878272	0.351117949593179	-0.223560244167664	0.0794231539286183
Subarachnoid Hemorrhage	Empagliflozin plain	Inverse variance weighted	18	0.0111702389452371	0.0502997576135368	0.824256732935394	-0.087417285977295	0.109757763867769
Subarachnoid Hemorrhage	Empagliflozin	Inverse variance weighted	18	0.00909762532742965	0.0545896766789672	0.867641763545382	-0.0978981409633461	0.116093391618205
Triglycerides	CAD	Inverse variance weighted	754	0.220531244991047	0.0174741836440894	1.62984442673204e-36	0.186281845048632	0.254780644933462
Triglycerides	Empagliflozin plain	Inverse variance weighted	859	0.145436832770634	0.0229481841171391	2.33343957463281e-10	0.100458391901041	0.190415273640227
Triglycerides	Empagliflozin	Inverse variance weighted	867	-0.00161413777661506	0.0357340645502023	0.963971135392541	-0.0716529042950116	0.0684246287417814
ALT Enzyme	CAD	Inverse variance weighted	490	0.312221515921072	0.0351165190403064	6.05529170642847e-19	0.243393138602071	0.381049893240073
ALT Enzyme	Empagliflozin plain	Inverse variance weighted	538	0.245884958103639	0.0291812793234365	3.57316085013006e-17	0.188689650629703	0.303080265577575
ALT Enzyme	Empagliflozin	Inverse variance weighted	548	0.024269341074953	0.0456049745608435	0.594612180391409	-0.0651164090643003	0.113655091214206
Chronic Kidney Disease	CAD	Inverse variance weighted	43	0.0202676450892383	0.039179685495024	0.604946864815866	-0.0565245384810087	0.0970598286594853
Chronic Kidney Disease	Empagliflozin plain	Inverse variance weighted	41	-0.145090733570358	0.0414452071907165	0.000463891022334166	-0.226323339664162	-0.0638581274765537
Chronic Kidney Disease	Empagliflozin	Inverse variance weighted	41	-0.19127630438257	0.075015803649156	0.0107780577293486	-0.338307279534916	-0.0442453292302243
Heart Failure	CAD	Inverse variance weighted	9	0.583532762539784	0.245648521220381	0.0175262169190308	0.102061660947837	1.06500386413173
Heart Failure	Empagliflozin plain	Inverse variance weighted	11	0.497498721581423	0.236564051619661	0.0354640989303575	0.0338331804068875	0.961164262755958
Heart Failure	Empagliflozin	Inverse variance weighted	11	0.384138029645401	0.233131386290564	0.0994076922735227	-0.0727994874841045	0.841075546774906
Major Depression	CAD	Inverse variance weighted	10	0.227338503971899	0.0710097377265467	0.00136708537772754	0.0881594180278675	0.366517589915931
Major Depression	Empagliflozin plain	Inverse variance weighted	10	-0.0792888080676342	0.180432534164042	0.660344614324741	-0.432936575029157	0.274358958893888
Major Depression	Empagliflozin	Inverse variance weighted	10	-0.21088794029279	0.264464926642426	0.425210839041308	-0.729239196511945	0.307463315926365
Type 2 Diabetes	CAD	Inverse variance weighted	575	0.221377105950265	0.0157488130215814	7.0030493978334e-45	0.190509432427965	0.252244779472565
Type 2 Diabetes	Empagliflozin plain	Inverse variance weighted	562	0.871235626480202	0.0162412457435188	0	0.839402784822905	0.903068468137499
Type 2 Diabetes	Empagliflozin	Inverse variance weighted	573	-0.0307613740465132	0.0367805885735042	0.402959121107572	-0.102851327650581	0.041328579557555
Body Mass Index	CAD	Inverse variance weighted	1089	0.443951273479241	0.026379188758757	1.48091779753611e-63	0.392248063512077	0.495654483446405
Body Mass Index	Empagliflozin plain	Inverse variance weighted	1070	0.986174657542016	0.0339340688613576	1.10153976527772e-185	0.919663882573755	1.05268543251028
Body Mass Index	Empagliflozin	Inverse variance weighted	1079	0.0440545405475165	0.0657140766730262	0.502604545927678	-0.0847450497316148	0.172854130826648

## Sheet: TE_SD_Fig5a
Cohort	est	CI_lower	CI_upper	Outcome (PGS)	Estimate	HR (95% CI)
Emulated Empareg	1.18	1.06	1.32	3PMACE (CHD)	1.18	1.18 (1.06 - 1.32)
Emulated Tecos	1.43	1.09	1.88	3PMACE (CHD)	1.43	1.43 (1.09 - 1.88)
Emulated Aristotle	0.97	0.79	1.2	Stroke/Sys. Embol. (Stroke)	0.97	0.97 (0.79 - 1.20)
Emulated Rocket	0.86	0.62	1.18	Stroke/Sys. Embol. (Stroke)	0.86	0.86 (0.62 - 1.18)
Full population	1.24	1.23	1.25	3PMACE (CHD)	1.24	1.24 (1.23 - 1.25)
Full population	1.14	1.13	1.15	Stroke/Sys. Embol. (Stroke)	1.14	1.14 (1.13 - 1.15)

## Sheet: TE_SD_Fig5b
trial	ss_change
Empareg	-0.086
Tecos	-0.2623
